# Supplementary material for: Treatment of chickens with fluralaner induced mortality in pyrethroid-resistant Triatoma infestans (Hemiptera, Triatominae)
Source: Parasit Vectors. 2025 Sep 24;18:384. doi: 10.1186/s13071-025-07009-1 (PMC12462107; doi:10.1186/s13071-025-07009-1)
Supplement: Supplementary file 3 — Additional file 3. Table S1. Database [file 13071_2025_7009_MOESM3_ESM.xlsx]

## Sheet: Per_Insect_Data
DPT	Box	Group	Chicken	Event Day	Death	Toxicologial group	Stage	Engorgement level	Feeding success
0	1	Control	C1	5	1	R	IV	Medium	1
0	1	Control	C1	38	1	R	V	Medium	1
0	1	Control	C1	38	0	R	IV	Medium	1
0	1	Control	C1	38	0	R	IV	Medium	1
0	1	Control	C1	38	0	R	IV	Medium	1
0	2	Control	C1	1	1	S	III	Unfed	0
0	2	Control	C1	31	1	S	III	Unfed	0
0	2	Control	C1	38	1	S	III	Little	1
0	2	Control	C1	38	0	S	III	Medium	1
0	2	Control	C1	38	0	S	III	Fully	1
0	3	Control	C1	38	0	S	IV	Little	1
0	3	Control	C1	38	0	S	IV	Medium	1
0	3	Control	C1	38	0	S	IV	Medium	1
0	3	Control	C1	38	0	S	IV	Medium	1
0	3	Control	C1	38	0	S	IV	Fully	1
0	4	Control	C2	38	0	R	V	Little	1
0	4	Control	C2	38	0	R	V	Little	1
0	4	Control	C2	38	0	R	V	Medium	1
0	4	Control	C2	38	0	R	V	Medium	1
0	4	Control	C2	38	0	R	V	Fully	1
0	5	Control	C2	38	0	S	III	Little	1
0	5	Control	C2	38	0	S	III	Medium	1
0	5	Control	C2	38	0	S	III	Medium	1
0	5	Control	C2	38	0	S	III	Medium	1
0	5	Control	C2	38	0	S	III	Fully	1
0	6	Control	C2	38	0	S	III	Little	1
0	6	Control	C2	38	0	S	III	Medium	1
0	6	Control	C2	38	0	S	IV	Little	1
0	6	Control	C2	38	0	S	IV	Little	1
0	6	Control	C2	38	0	S	IV	Medium	1
0	7	Control	C3	31	1	R	IV	Little	1
0	7	Control	C3	38	0	R	IV	Little	1
0	7	Control	C3	38	0	R	IV	Medium	1
0	7	Control	C3	38	0	R	IV	Medium	1
0	7	Control	C3	38	0	R	IV	Fully	1
0	8	Control	C3	31	1	S	III	Fully	1
0	8	Control	C3	38	0	S	III	Fully	1
0	8	Control	C3	38	0	S	III	Fully	1
0	8	Control	C3	38	0	S	III	Fully	1
0	8	Control	C3	38	0	S	III	Fully	1
0	9	Control	C3	38	0	S	IV	Little	1
0	9	Control	C3	38	0	S	IV	Little	1
0	9	Control	C3	38	0	S	IV	Medium	1
0	9	Control	C3	38	0	S	IV	Medium	1
0	9	Control	C3	38	0	S	IV	Medium	1
0	10	Treatment	T1	38	0	R	V	Medium	1
0	10	Treatment	T1	38	0	R	V	Medium	1
0	10	Treatment	T1	38	0	R	V	Medium	1
0	10	Treatment	T1	38	0	R	V	Medium	1
0	10	Treatment	T1	38	0	R	V	Medium	1
0	11	Treatment	T1	38	1	S	III	Little	1
0	11	Treatment	T1	38	0	S	III	Little	1
0	11	Treatment	T1	38	0	S	III	Medium	1
0	11	Treatment	T1	38	0	S	III	Medium	1
0	11	Treatment	T1	38	0	S	III	Medium	1
0	12	Treatment	T1	38	1	S	III	Little	1
0	12	Treatment	T1	38	1	S	III	Medium	1
0	12	Treatment	T1	38	0	S	III	Medium	1
0	12	Treatment	T1	38	0	S	III	Medium	1
0	12	Treatment	T1	38	0	S	III	Fully	1
0	13	Treatment	T2	24	1	R	V	Little	1
0	13	Treatment	T2	24	1	R	V	Little	1
0	13	Treatment	T2	38	0	R	V	Medium	1
0	13	Treatment	T2	38	0	R	V	Medium	1
0	13	Treatment	T2	38	0	R	V	Medium	1
0	14	Treatment	T2	17	1	S	III	Unfed	0
0	14	Treatment	T2	38	0	S	III	Fully	1
0	14	Treatment	T2	38	0	S	III	Fully	1
0	14	Treatment	T2	38	0	S	III	Fully	1
0	14	Treatment	T2	38	0	S	III	Fully	1
0	15	Treatment	T2	38	0	S	III	Fully	1
0	15	Treatment	T2	38	0	S	III	Fully	1
0	15	Treatment	T2	38	0	S	III	Fully	1
0	15	Treatment	T2	38	0	S	III	Fully	1
0	16	Treatment	T3	38	0	R	V	Medium	1
0	16	Treatment	T3	38	0	R	V	Fully	1
0	16	Treatment	T3	38	0	R	V	Fully	1
0	16	Treatment	T3	38	0	R	V	Fully	1
0	16	Treatment	T3	38	0	R	V	Fully	1
0	17	Treatment	T3	38	0	S	III	Unfed	0
0	17	Treatment	T3	38	0	S	III	Medium	1
0	17	Treatment	T3	38	0	S	III	Medium	1
0	17	Treatment	T3	38	0	S	III	Fully	1
0	17	Treatment	T3	38	0	S	III	Fully	1
0	18	Treatment	T3	38	0	S	IV	Little	1
0	18	Treatment	T3	38	0	S	IV	Medium	1
0	18	Treatment	T3	38	0	S	IV	Medium	1
0	18	Treatment	T3	38	0	S	IV	Medium	1
0	18	Treatment	T3	38	0	S	IV	Medium	1
3	19	Control	C1	31	0	R	III	Little	1
3	19	Control	C1	31	0	R	IV	Medium	1
3	19	Control	C1	31	0	R	IV	Medium	1
3	19	Control	C1	31	0	R	V	Medium	1
3	19	Control	C1	31	0	R	V	Medium	1
3	20	Control	C1	31	0	S	III	Fully	1
3	20	Control	C1	31	0	S	III	Fully	1
3	20	Control	C1	31	0	S	III	Fully	1
3	20	Control	C1	31	0	S	III	Fully	1
3	20	Control	C1	31	0	S	III	Fully	1
3	21	Control	C1	1	1	S	III	Unfed	0
3	21	Control	C1	31	0	S	III	Fully	1
3	21	Control	C1	31	0	S	III	Fully	1
3	21	Control	C1	31	0	S	IV	Little	1
3	21	Control	C1	31	0	S	IV	Fully	1
3	22	Control	C2	31	1	R	V	Medium	1
3	22	Control	C2	31	0	R	IV	Little	1
3	22	Control	C2	31	0	R	III	Medium	1
3	22	Control	C2	31	0	R	IV	Medium	1
3	22	Control	C2	31	0	R	IV	Medium	1
3	23	Control	C2	17	1	S	III	Little	1
3	23	Control	C2	31	0	S	III	Medium	1
3	23	Control	C2	31	0	S	III	Little	1
3	23	Control	C2	31	0	S	III	Fully	1
3	23	Control	C2	31	0	S	III	Fully	1
3	24	Control	C2	31	0	S	III	Medium	1
3	24	Control	C2	31	0	S	III	Medium	1
3	24	Control	C2	31	0	S	III	Medium	1
3	24	Control	C2	31	0	S	III	Fully	1
3	24	Control	C2	31	0	S	IV	Medium	1
3	25	Control	C3	31	0	R	III	Medium	1
3	25	Control	C3	31	0	R	IV	Medium	1
3	25	Control	C3	31	0	R	IV	Medium	1
3	25	Control	C3	31	0	R	V	Medium	1
3	25	Control	C3	31	0	R	V	Medium	1
3	26	Control	C3	31	1	S	III	Little	1
3	26	Control	C3	31	0	S	III	Medium	1
3	26	Control	C3	31	0	S	III	Fully	1
3	26	Control	C3	31	0	S	III	Fully	1
3	26	Control	C3	31	0	S	III	Fully	1
3	27	Control	C3	31	0	S	III	Medium	1
3	27	Control	C3	31	0	S	III	Medium	1
3	27	Control	C3	31	0	S	III	Medium	1
3	27	Control	C3	31	0	S	III	Medium	1
3	27	Control	C3	31	0	S	IV	Unfed	0
3	28	Treatment	T1	1	1	R	III	Medium	1
3	28	Treatment	T1	1	1	R	IV	Little	1
3	28	Treatment	T1	1	1	R	V	Little	1
3	28	Treatment	T1	1	1	R	IV	Medium	1
3	28	Treatment	T1	1	1	R	V	Medium	1
3	29	Treatment	T1	1	1	S	III	Fully	1
3	29	Treatment	T1	1	1	S	III	Little	1
3	29	Treatment	T1	1	1	S	III	Fully	1
3	29	Treatment	T1	2	1	S	III	Fully	1
3	29	Treatment	T1	8	1	S	III	Unfed	0
3	30	Treatment	T1	1	1	S	III	Medium	1
3	30	Treatment	T1	1	1	S	III	Medium	1
3	30	Treatment	T1	1	1	S	IV	Medium	1
3	30	Treatment	T1	1	1	S	IV	Medium	1
3	30	Treatment	T1	24	1	S	III	Unfed	0
3	31	Treatment	T2	2	1	R	IV	Little	1
3	31	Treatment	T2	2	1	R	III	Medium	1
3	31	Treatment	T2	2	1	R	IV	Medium	1
3	31	Treatment	T2	2	1	R	V	Medium	1
3	31	Treatment	T2	31	0	R	V	Fully	1
3	32	Treatment	T2	1	1	S	III	Little	1
3	32	Treatment	T2	1	1	S	III	Medium	1
3	32	Treatment	T2	1	1	S	III	Fully	1
3	32	Treatment	T2	1	1	S	III	Fully	1
3	32	Treatment	T2	31	0	S	III	Fully	1
3	33	Treatment	T2	1	1	S	III	Little	1
3	33	Treatment	T2	1	1	S	IV	Fully	1
3	33	Treatment	T2	31	0	S	III	Little	1
3	33	Treatment	T2	31	0	S	III	Medium	1
3	33	Treatment	T2	31	0	S	III	Fully	1
3	34	Treatment	T3	1	1	R	III	Fully	1
3	34	Treatment	T3	1	1	R	IV	Medium	1
3	34	Treatment	T3	1	1	R	V	Medium	1
3	34	Treatment	T3	3	1	R	IV	Fully	1
3	34	Treatment	T3	31	0	R	V	Medium	1
3	35	Treatment	T3	1	1	S	III	Little	1
3	35	Treatment	T3	1	1	S	III	Little	1
3	35	Treatment	T3	1	1	S	IV	Fully	1
3	35	Treatment	T3	7	1	S	III	Fully	1
3	35	Treatment	T3	8	1	S	III	Fully	1
3	36	Treatment	T3	1	1	S	III	Medium	1
3	36	Treatment	T3	1	1	S	III	Fully	1
3	36	Treatment	T3	1	1	S	III	Fully	1
3	36	Treatment	T3	1	1	S	III	Fully	1
3	36	Treatment	T3	1	1	S	III	Fully	1
3	36	Treatment	T3	1	1	S	III	Fully	1
7	37	Control	C1	2	1	R	IV	Little	1
7	37	Control	C1	31	0	R	IV	Little	1
7	37	Control	C1	31	0	R	IV	Medium	1
7	37	Control	C1	31	0	R	IV	Fully	1
7	38	Control	C1	31	1	S	III	Little	1
7	38	Control	C1	31	0	S	III	Medium	1
7	38	Control	C1	31	0	S	III	Medium	1
7	38	Control	C1	31	0	S	III	Fully	1
7	39	Control	C1	17	1	S	III	Little	1
7	39	Control	C1	31	0	S	III	Medium	1
7	39	Control	C1	31	0	S	III	Medium	1
7	39	Control	C1	31	0	S	III	Fully	1
7	40	Control	C2	31	0	R	IV	Medium	1
7	40	Control	C2	31	0	R	IV	Medium	1
7	40	Control	C2	31	0	R	IV	Medium	1
7	40	Control	C2	31	0	R	IV	Medium	1
7	41	Control	C2	2	1	S	III	Medium	1
7	41	Control	C2	31	0	S	III	Unfed	0
7	41	Control	C2	31	0	S	III	Medium	1
7	41	Control	C2	31	0	S	III	Fully	1
7	42	Control	C2	31	0	S	III	Little	1
7	42	Control	C2	31	0	S	III	Little	1
7	42	Control	C2	31	0	S	III	Little	1
7	42	Control	C2	31	0	S	III	Little	1
7	43	Control	C3	31	0	R	III	Little	1
7	43	Control	C3	31	0	R	III	Medium	1
7	43	Control	C3	31	0	R	III	Fully	1
7	43	Control	C3	31	0	R	III	Fully	1
7	44	Control	C3	31	0	S	III	Medium	1
7	44	Control	C3	31	0	S	III	Medium	1
7	44	Control	C3	31	0	S	III	Medium	1
7	44	Control	C3	31	0	S	III	Fully	1
7	45	Control	C3	31	0	S	III	Little	1
7	45	Control	C3	31	0	S	III	Medium	1
7	45	Control	C3	31	0	S	III	Fully	1
7	45	Control	C3	31	0	S	III	Fully	1
7	46	Treatment	T1	1	1	R	III	Little	1
7	46	Treatment	T1	1	1	R	III	Little	1
7	46	Treatment	T1	4	1	R	III	Medium	1
7	46	Treatment	T1	31	0	R	III	Medium	1
7	47	Treatment	T1	1	1	S	III	Little	1
7	47	Treatment	T1	1	1	S	III	Little	1
7	47	Treatment	T1	1	1	S	III	Little	1
7	47	Treatment	T1	1	1	S	III	Medium	1
7	48	Treatment	T1	1	1	S	III	Medium	1
7	48	Treatment	T1	1	1	S	III	Medium	1
7	48	Treatment	T1	1	1	S	III	Medium	1
7	48	Treatment	T1	2	1	S	III	Unfed	0
7	49	Treatment	T2	31	0	R	IV	Medium	1
7	49	Treatment	T2	31	0	R	IV	Fully	1
7	49	Treatment	T2	31	0	R	IV	Fully	1
7	49	Treatment	T2	31	0	R	IV	Fully	1
7	50	Treatment	T2	1	1	S	III	Medium	1
7	50	Treatment	T2	1	1	S	III	Medium	1
7	50	Treatment	T2	4	1	S	III	Fully	1
7	50	Treatment	T2	4	1	S	III	Fully	1
7	51	Treatment	T2	1	1	S	III	Medium	1
7	51	Treatment	T2	1	1	S	III	Medium	1
7	51	Treatment	T2	1	1	S	III	Fully	1
7	51	Treatment	T2	2	1	S	III	Fully	1
7	52	Treatment	T3	1	1	R	IV	Medium	1
7	52	Treatment	T3	1	1	R	V	Medium	1
7	52	Treatment	T3	1	1	R	IV	Medium	1
7	52	Treatment	T3	1	1	R	V	Medium	1
7	53	Treatment	T3	1	1	S	III	Little	1
7	53	Treatment	T3	1	1	S	III	Medium	1
7	53	Treatment	T3	1	1	S	III	Medium	1
7	53	Treatment	T3	1	1	S	III	Fully	1
7	54	Treatment	T3	1	1	S	III	Little	1
7	54	Treatment	T3	1	1	S	III	Little	1
7	54	Treatment	T3	1	1	S	III	Medium	1
7	54	Treatment	T3	1	1	S	III	Medium	1
14	55	Control	C1	24	1	R	V	Medium	1
14	55	Control	C1	31	0	R	IV	Little	1
14	55	Control	C1	31	0	R	V	Little	1
14	55	Control	C1	31	0	R	V	Medium	1
14	55	Control	C1	31	0	R	V	Medium	1
14	56	Control	C1	24	1	S	V	Little	1
14	56	Control	C1	31	0	S	V	Medium	1
14	56	Control	C1	31	0	S	V	Medium	1
14	56	Control	C1	31	0	S	V	Medium	1
14	57	Control	C1	31	1	S	V	Medium	1
14	57	Control	C1	31	0	S	V	Medium	1
14	57	Control	C1	31	0	S	V	Medium	1
14	57	Control	C1	31	0	S	V	Fully	1
14	58	Control	C2	24	1	R	V	Little	1
14	58	Control	C2	31	0	R	IV	Medium	1
14	58	Control	C2	31	0	R	V	Medium	1
14	58	Control	C2	31	0	R	V	Medium	1
14	58	Control	C2	31	0	R	V	Medium	1
14	59	Control	C2	17	1	S	V	Unfed	0
14	59	Control	C2	31	0	S	V	Little	1
14	59	Control	C2	31	0	S	V	Medium	1
14	59	Control	C2	31	0	S	V	Medium	1
14	60	Control	C2	31	0	S	V	Medium	1
14	60	Control	C2	31	0	S	V	Medium	1
14	60	Control	C2	31	0	S	V	Medium	1
14	60	Control	C2	31	0	S	V	Medium	1
14	61	Control	C3	31	1	R	V	Medium	1
14	61	Control	C3	31	0	R	IV	Fully	1
14	61	Control	C3	31	0	R	V	Medium	1
14	61	Control	C3	31	0	R	V	Fully	1
14	61	Control	C3	31	0	R	V	Fully	1
14	62	Control	C3	31	0	S	V	Fully	1
14	62	Control	C3	31	0	S	V	Fully	1
14	62	Control	C3	31	0	S	V	Fully	1
14	62	Control	C3	31	0	S	V	Fully	1
14	63	Control	C3	24	1	S	V	Unfed	0
14	63	Control	C3	31	0	S	V	Fully	1
14	63	Control	C3	31	0	S	V	Fully	1
14	63	Control	C3	31	0	S	V	Fully	1
14	64	Treatment	T1	1	1	R	V	Little	1
14	64	Treatment	T1	1	1	R	V	Medium	1
14	64	Treatment	T1	2	1	R	V	Fully	1
14	64	Treatment	T1	2	1	R	IV	Fully	1
14	64	Treatment	T1	3	1	R	V	Fully	1
14	65	Treatment	T1	1	1	S	V	Medium	1
14	65	Treatment	T1	1	1	S	V	Medium	1
14	65	Treatment	T1	1	1	S	V	Medium	1
14	65	Treatment	T1	31	0	S	V	Medium	1
14	66	Treatment	T1	1	1	S	V	Medium	1
14	66	Treatment	T1	1	1	S	V	Medium	1
14	66	Treatment	T1	1	1	S	V	Fully	1
14	66	Treatment	T1	1	1	S	V	Fully	1
14	67	Treatment	T2	3	1	R	V	Medium	1
14	67	Treatment	T2	3	1	R	V	Fully	1
14	67	Treatment	T2	3	1	R	V	Fully	1
14	67	Treatment	T2	31	0	R	IV	Little	1
14	67	Treatment	T2	31	0	R	V	Fully	1
14	68	Treatment	T2	2	1	S	V	Medium	1
14	68	Treatment	T2	2	1	S	V	Fully	1
14	68	Treatment	T2	3	1	S	V	Fully	1
14	68	Treatment	T2	31	0	S	V	Fully	1
14	69	Treatment	T2	3	1	S	V	Medium	1
14	69	Treatment	T2	24	1	S	V	Medium	1
14	69	Treatment	T2	31	0	S	V	Medium	1
14	69	Treatment	T2	31	0	S	V	Fully	1
14	70	Treatment	T3	1	1	R	V	Unfed	0
14	70	Treatment	T3	1	1	R	V	Little	1
14	70	Treatment	T3	31	0	R	IV	Little	1
14	70	Treatment	T3	31	0	R	V	Fully	1
14	70	Treatment	T3	31	0	R	V	Fully	1
14	71	Treatment	T3	1	1	S	V	Fully	1
14	71	Treatment	T3	1	1	S	V	Fully	1
14	71	Treatment	T3	1	1	S	V	Fully	1
14	71	Treatment	T3	1	1	S	V	Fully	1
14	72	Treatment	T3	1	1	S	V	Medium	1
14	72	Treatment	T3	1	1	S	V	Fully	1
14	72	Treatment	T3	1	1	S	V	Fully	1
14	72	Treatment	T3	1	1	S	V	Fully	1
28	73	Control	C1	4	1	R	IV	Medium	1
28	73	Control	C1	31	0	R	IV	Fully	1
28	73	Control	C1	31	0	R	IV	Fully	1
28	74	Control	C1	31	0	S	IV	Fully	1
28	74	Control	C1	31	0	S	IV	Fully	1
28	74	Control	C1	31	0	S	IV	Fully	1
28	74	Control	C1	31	0	S	IV	Fully	1
28	74	Control	C1	31	0	S	IV	Fully	1
28	75	Control	C1	31	0	S	IV	Fully	1
28	75	Control	C1	31	0	S	IV	Fully	1
28	75	Control	C1	31	0	S	IV	Fully	1
28	75	Control	C1	31	0	S	IV	Fully	1
28	75	Control	C1	31	0	S	IV	Fully	1
28	76	Control	C2	31	0	R	IV	Little	1
28	76	Control	C2	31	0	R	V	Little	1
28	76	Control	C2	31	0	R	V	Little	1
28	77	Control	C2	31	0	S	IV	Medium	1
28	77	Control	C2	31	0	S	IV	Medium	1
28	77	Control	C2	31	0	S	IV	Medium	1
28	77	Control	C2	31	0	S	IV	Medium	1
28	77	Control	C2	31	0	S	IV	Medium	1
28	78	Control	C2	31	0	S	IV	Little	1
28	78	Control	C2	31	0	S	IV	Fully	1
28	78	Control	C2	31	0	S	IV	Fully	1
28	78	Control	C2	31	0	S	IV	Fully	1
28	78	Control	C2	31	0	S	IV	Fully	1
28	79	Control	C3	31	0	R	IV	Fully	1
28	79	Control	C3	31	0	R	V	Little	1
28	79	Control	C3	31	0	R	V	Medium	1
28	80	Control	C3	31	0	S	IV	Medium	1
28	80	Control	C3	31	0	S	IV	Fully	1
28	80	Control	C3	31	0	S	IV	Fully	1
28	80	Control	C3	31	0	S	IV	Fully	1
28	80	Control	C3	31	0	S	IV	Fully	1
28	81	Control	C3	31	0	S	IV	Little	1
28	81	Control	C3	31	0	S	IV	Medium	1
28	81	Control	C3	31	0	S	IV	Fully	1
28	81	Control	C3	31	0	S	IV	Fully	1
28	81	Control	C3	31	0	S	IV	Fully	1
28	82	Treatment	T1	31	0	R	IV	Medium	1
28	82	Treatment	T1	31	0	R	IV	Medium	1
28	82	Treatment	T1	31	0	R	IV	Medium	1
28	83	Treatment	T1	2	1	S	IV	Little	1
28	83	Treatment	T1	3	1	S	IV	Medium	1
28	83	Treatment	T1	31	0	S	IV	Medium	1
28	83	Treatment	T1	31	0	S	IV	Fully	1
28	83	Treatment	T1	31	0	S	IV	Fully	1
28	84	Treatment	T1	6	1	S	IV	Little	1
28	84	Treatment	T1	31	0	S	IV	Medium	1
28	84	Treatment	T1	31	0	S	IV	Medium	1
28	84	Treatment	T1	31	0	S	IV	Medium	1
28	84	Treatment	T1	31	0	S	IV	Fully	1
28	85	Treatment	T2	31	0	R	IV	Little	1
28	85	Treatment	T2	31	0	R	IV	Little	1
28	85	Treatment	T2	31	0	R	IV	Little	1
28	86	Treatment	T2	31	0	S	IV	Little	1
28	86	Treatment	T2	31	0	S	IV	Little	1
28	86	Treatment	T2	31	0	S	IV	Little	1
28	86	Treatment	T2	31	0	S	IV	Little	1
28	86	Treatment	T2	31	0	S	IV	Little	1
28	87	Treatment	T2	31	0	S	IV	Little	1
28	87	Treatment	T2	31	0	S	IV	Medium	1
28	87	Treatment	T2	31	0	S	IV	Medium	1
28	87	Treatment	T2	31	0	S	IV	Medium	1
28	87	Treatment	T2	31	0	S	IV	Medium	1
28	88	Treatment	T3	31	1	R	V	Little	1
28	88	Treatment	T3	31	0	R	V	Medium	1
28	88	Treatment	T3	31	0	R	V	Medium	1
28	89	Treatment	T3	31	1	S	IV	Little	1
28	89	Treatment	T3	31	0	S	IV	Fully	1
28	89	Treatment	T3	31	0	S	IV	Fully	1
28	89	Treatment	T3	31	0	S	IV	Fully	1
28	89	Treatment	T3	31	0	S	IV	Fully	1
28	90	Treatment	T3	31	0	S	IV	Fully	1
28	90	Treatment	T3	31	0	S	IV	Fully	1
28	90	Treatment	T3	31	0	S	IV	Fully	1
28	90	Treatment	T3	31	0	S	IV	Fully	1
28	90	Treatment	T3	31	0	S	IV	Fully	1

## Sheet: Follow-up-Data
Pre - Control group					3 DPT - Control group					7 DPT - Control group					14 DPT - Control group					28 DPT - Control group
Day	Alive	Intoxicated	Dead		Day	Alive	Intoxicated	Dead		Day	Alive	Intoxicated	Dead		Day	Alive	Intoxicated	Dead		Day	Alive	Intoxicated	Dead
0	45	0	0		0	45	0	0		0	36	0	0		0	39	0	0		0	39	0	0
1	44	0	1		1	44	0	1		1	36	0	0		1	39	0	0		1	39	0	0
2	44	0	1		2	44	0	1		2	34	0	2		2	39	0	0		2	39	0	0
3	44	0	1		3	44	0	1		3	34	0	2		3	39	0	0		3	39	0	0
4	44	0	1		4	44	0	1		4	34	0	2		4	39	0	0		4	38	0	1
5	44	0	1		5	44	0	1		5	34	0	2		5	39	0	0		5	38	0	1
6	43	0	2		6	44	0	1		6	34	0	2		6	39	0	0		6	38	0	1
7	43	0	2		7	44	0	1		7	34	0	2		7	39	0	0		7	38	0	1
8	43	0	2		8	44	0	1		8	34	0	2		8	39	0	0		8	38	0	1
9	43	0	2		9	44	0	1		9	34	0	2		9	39	0	0		9	38	0	1
10	43	0	2		10	44	0	1		10	34	0	2		10	39	0	0		10	38	0	1
17	43	0	2		17	43	0	2		17	33	0	3		17	38	0	1		17	38	0	1
24	43	0	2		24	43	0	2		24	33	0	3		24	34	0	5		24	38	0	1
31	40	0	5		31	41	0	4		31	32	0	4		31	32	0	7		31	38	0	1
38	38	0	7
Pre - Treated group					3 DPT - Treated group					7 DPT - Treated group					14 DPT -Treated group					28 DPT - Treated group
Day	Alive	Intoxicated	Dead		Day	Alive	Intoxicated	Dead		Day	Alive	Intoxicated	Dead		Day	Alive	Intoxicated	Dead		Day	Alive	Intoxicated	Dead
0	44	0	0		0	46	0	0		0	36	0	0		0	39	0	0		0	39	0	0
1	44	0	0		1	11	5	30		1	1	9	26		1	13	7	19		1	36	3	0
2	44	0	0		2	5	6	35		2	1	7	28		2	7	9	23		2	29	9	1
3	44	0	0		3	6	4	36		3	1	7	28		3	7	3	29		3	24	13	2
4	44	0	0		4	6	4	36		4	1	4	31		4	7	3	29		4	27	10	2
5	44	0	0		5	7	3	36		5	1	4	31		5	7	3	29		5	28	9	2
6	44	0	0		6	7	3	36		6	2	3	31		6	7	3	29		6	28	8	3
7	44	0	0		7	6	3	37		7	2	3	31		7	8	2	29		7	29	7	3
8	44	0	0		8	7	0	39		8	2	3	31		8	8	2	29		8	28	8	3
9	44	0	0		9	5	2	39		9	2	3	31		9	9	1	29		9	29	7	3
10	44	0	0		10	5	2	39		10	2	3	31		10	9	1	29		10	30	6	3
17	43	0	1		17	5	2	39		17	3	2	31		17	9	1	29		17	36	0	3
24	41	0	3		24	5	1	40		24	3	2	31		24	7	2	30		24	36	0	3
31	41	0	3		31	6	0	40		31	3	2	31		31	7	2	30		31	34	0	5
38	38	0	6

## Sheet: Index
Per insect data
Each row represents an examined insect.
DPT: Days post-treatment, time of exposure of triatomines on chickens.
0
3
7
14
28
Box: Number given to the wood container where the triatomines were kept during the trial.
Group: Treatment group
Control
Treatment
Chicken: Chicken ID
Event Day: Day on which the death of a triatomine was recorded.
Death: Occurrence of death event.
0: No death event
1: Death event
Toxicological group:
S: Pyrethroid-susceptible insects
R: Pyrethroid-resistant insects
Stage: Insect stage
III: Third instar nymph
IV: Fourth instar nymph
V: Fifth instar nymph
Engorgement level: Engorgement level of tratomines post-exposure.
Unfed
Little-fed
Medium-fed
Fully-fed
Feeding success: Feeding success of triatomines post-exposure
0: No feeding event
1: Feeding event
Follow-up-data
Day: monitoring day after exposure
Alive: number of insects alive in that day of monitoring
Intoxicated: number of insects intoxicated in that day of monitoring
Dead: number of dead insects in that day of monitoring
